# Supplementary material for: Bisphenol A-associated epigenomic changes in prepubescent girls: a cross-sectional study in Gharbiah, Egypt
Source: Environ Health. 2013 Apr 16;12:33. doi: 10.1186/1476-069X-12-33 (PMC3655072; doi:10.1186/1476-069X-12-33)
Supplement: Additional file 1: Table S1 — Distribution of urinary BPA concentration (ng/ml). Table S2. Pyrosequencing Primer sequences. S3. Candidate Genes. Table S4. Gene ontology enrichment analysis using LRpath. Table S5. Cytoband enrichment analysis using GSEA. Table S6. Differential methylation in BPA interacting genes. [file 1476-069X-12-33-S1.xlsx]

## Sheet: S_1
Supplementary Table 1: Distribution of urinary BPA concentration (ng/mL)
BPA		N	Geom. Mean (GSEb)			Percentiles
						Min	25th	50th	75th	Max
Unadjusted
	All	57	0.84 (0.10)			<LOD	0.4	0.7	1.6	12
	NHANESa	47	1.96 (0.23)*			<LOD	1.5	2.6	4.4	16.1
Specific Gravity Adjusted
	All	57	1.00 (0.14)			<LOD	0.45	1.02	1.95	10.8
aGirls age 10–13 years from NHANES 2009–2010
bGSE = Geometric standard error; LOD = 0.4 ng/mL; <LOD=0.28
* Geometric means significantly differed between NHANES and Egypt cohorts when tested using two sample t-test (p < 0.01)

## Sheet: S_2
Supplementary Table 2: Pyrosequencing Primer Sequences
Gene	Forward	Reverse	Sequencing
DTL	AGATGTGGATATGGGAGGTAAG	CCCTTCTAAATTCTAATCCAATTCTCC	GAAATTTTTATTTTATATTGAGGAT
HOXA10	TGAGAGTGAGGTGGAATTATTT	TCTTTTCCCCTCTACATTACATCTT	ATATATTTTTTTGAAGGAATTAAAG
CXorf23	GGGGGTTTGATTATGGTATTGT	CTCCAATAAAACAAATATACTCAACTCAT	ATATTTTTTTTATTTGAATTAAGG
BEX2	TAGGGGTGTTGGAAAAGTTT	ACCAACACTAAATCTTACCTC	GAAAGGTAGTAGTTTTAGGAT

## Sheet: S_3
Supplementary Table 3: Candidate Genes
Sorted by b-score difference
	Probe ID	Gene Symbol	Gene ID	p-value (p-value from continuous test)	Average b-score		Difference
					BPA-low (22)	BPA-high (10)	Low vs. High
Significant in Low (22) vs. High (10)	cg24512973	MUC1	4582	0 (0)	0.511929	0.401674	-0.110255
	cg24765005	BEX2	84707	0.01 (0.02)	0.489319	0.381983	-0.107336
	cg13982505	KCNJ13	3769	0.04 (0.02)	0.444586	0.339159	-0.105427
	cg10094277	KERA	11081	0.01 (0.01)	0.488589	0.395975	-0.0926135
	cg01989224	NDN	4692	0.02 (0.01)	0.483855	0.391841	-0.0920142
	cg23205183	NECAP1	25977	0.01 (0.01)	0.559742	0.471615	-0.088127
	cg24760768	DNAH8	1769	0.01 (0.02)	0.728908	0.641164	-0.0877443
	cg06521761	LRP2BP	55805	0.01 (0)	0.563825	0.477864	-0.0859609
	cg17243643	RDH5	5959	0.02 (0)	0.49817	0.413298	-0.0848713
	cg16112157	KRT6C	140446	0.02 (0.01)	0.623904	0.539284	-0.0846201
	cg26561254	ISG20L1	64782	0.05 (0)	0.466291	0.384762	-0.0815285
	cg20406878	NR5A2	2494	0.01 (0)	0.542678	0.466379	-0.0762988
	cg18003698	GNRHR	2798	0.03 (0)	0.654706	0.578611	-0.0760948
	cg20118424	ABCB11	8647	0.02 (0.04)	0.800961	0.726158	-0.074804
	cg00722300	RLN3	117579	0.01 (0.01)	0.478325	0.403792	-0.0745332
	cg10349665	NSDHL	50814	0.01 (0)	0.695553	0.621829	-0.0737245
	cg27525902	FGF7	2252	0 (0.01)	0.609997	0.536914	-0.0730825
	cg11237738	C4orf6	10141	0.01 (0.01)	0.591876	0.519597	-0.0722791
	cg22686523	FLJ25006	124923	0.04 (0.02)	0.582339	0.511742	-0.0705969
	cg18117393	NPL	80896	0.04 (0.01)	0.701392	0.633934	-0.0674576
	cg12732953	FMR1NB	158521	0.04 (0.01)	0.636156	0.569018	-0.0671371
	cg10009830	FLJ14503	256714	0.01 (0.07)	0.347186	0.280087	-0.0670991
	cg03660451	RECQL5	9400	0.02 (0)	0.70035	0.635186	-0.065164
	cg06313930	MAGEA5	4104	0.02 (0)	0.606189	0.542969	-0.0632194
	cg07153965	ACRV1	56	0.03 (0.01)	0.560652	0.499768	-0.0608844
	cg24459209	PRG3	10394	0.04 (0.01)	0.647579	0.590065	-0.0575134
	cg11494656	ARR3	407	0.02 (0)	0.673367	0.620918	-0.052449
	cg16561743	CXorf23	256643	0.02 (0)	0.536519	0.485322	-0.0511964
	cg04063348	IL17F	112744	0.04 (0)	0.726442	0.675289	-0.0511531
	cg11672225	RNF185	91445	0.02 (0.02)	0.173997	0.224673	0.0506757
	cg05028467	SNCB	6620	0.05 (0.01)	0.114313	0.16508	0.050767
	cg03643709	VPS18	57617	0.05 (0.05)	0.329867	0.382494	0.0526269
	cg02147791	SAP18	10284	0.04 (0.02)	0.223905	0.27666	0.0527551
	cg00693307	UPK2	7379	0.03 (0.02)	0.526703	0.581242	0.0545391
	cg06609049	THOP1	7064	0.03 (0.07)	0.291498	0.346906	0.0554079
	cg22226839	ATP2B4	493	0.04 (0.02)	0.461313	0.518329	0.0570161
	cg11997899	DLX5	1749	0.02 (0.01)	0.387256	0.449377	0.0621204
	cg16296356	RAD51L3	5892	0.02 (0)	0.185507	0.25111	0.0656029
	cg20426860	FLJ20422	54929	0.02 (0)	0.239796	0.308705	0.0689093
	cg15298323	ACAT2	39	0.03 (0)	0.261423	0.33047	0.0690471
	cg21290885	TMEM47	83604	0.01 (0.05)	0.268056	0.337525	0.0694685
	cg08552254	JMJD2A	9682	0.04 (0)	0.192319	0.26436	0.0720416
	cg00571634	WDR5B	54554	0.02 (0.02)	0.407375	0.479824	0.0724484
	cg03874127	ARMC2	84071	0.01 (0)	0.37702	0.451257	0.0742376
	cg23540518	TRIM17	51127	0.05 (0.01)	0.250384	0.325167	0.0747834
	cg00151234	PGK1	5230	0.02 (0)	0.34304	0.422848	0.079808
	cg18987220	RAB32	10981	0.01 (0.01)	0.52152	0.602661	0.0811406
	cg00498305	SLC18A2	6571	0.01 (0)	0.208705	0.290779	0.0820734
	cg10537269	TIMM9	26520	0.04 (0)	0.24046	0.328778	0.0883178
	cg06657741	SLC9A6	10479	0.02 (0)	0.239897	0.3315	0.0916038
	cg11334469	GTF2I	2969	0.04 (0.04)	0.249328	0.341526	0.092198
	cg27413025	CYP20A1	57404	0.03 (0.03)	0.177849	0.273885	0.0960363
	cg03085377	RB1	5925	0.03 (0.08)	0.391499	0.497738	0.10624
	cg19680672	MGMT	4255	0.01 (0.17)	0.511498	0.620607	0.109109
	cg09243021	CASP2	835	0 (0)	0.287038	0.402926	0.115888
	cg00891541	SMPD3	55512	0.03 (0.23)	0.40541	0.522469	0.117059
	cg00625425	ANKRD38	163782	0.04 (0.03)	0.380959	0.502556	0.121597

## Sheet: S_4
Supplementary Table 4: Gene ontology enrichment analysis using LRpath.
Dichotomous Model - Pathway (FDR < 0.2, P-value < 0.02)
Name	ConceptType	#Genes	Coeff	OddsRatio	P-Value	FDR	Enriched
Cytokine-cytokine receptor interaction	KEGG Pathway	229	-0.200253	-3.47118	3.05782e-06	0.000568754	down
Metabolism of xenobiotics by cytochrome P450	KEGG Pathway	61	-0.287222	-5.95941	0.000158492	0.0147398	down
Vitamin A (retinol) metabolism	EHMN Pathway Gene	25	-0.428287	-14.3197	0.000314314	0.0154014	down
N-Glycan biosynthesis	KEGG Pathway	44	0.359632	9.34622	0.00128986	0.0799714	up
Proteoglycan biosynthesis	EHMN Pathway Gene	21	-0.406818	-12.5311	0.00135996	0.0333191	down
Oxidative phosphorylation	KEGG Pathway	101	0.20637	3.60568	0.00407927	0.176258	up
C21-Steroid hormone metabolism	KEGG Pathway	12	-0.427317	-14.2337	0.00473811	0.176258	down
Proteasome	KEGG Pathway	21	0.44294	15.6849	0.00668606	0.183723	up
Ribosome	KEGG Pathway	59	0.255415	4.89056	0.0069143	0.183723	up
Natural killer cell mediated cytotoxicity	KEGG Pathway	116	-0.157029	-2.65349	0.00822267	0.188058	down
T cell receptor signaling pathway	KEGG Pathway	90	-0.171175	-2.89732	0.0102137	0.188058	down
Asthma	KEGG Pathway	26	-0.291018	-6.10169	0.0107486	0.188058	down
Xenobiotics metabolism	EHMN Pathway Gene	41	-0.249657	-4.71862	0.0124339	0.203088	down
Cell Communication	KEGG Pathway	64	-0.192505	-3.30799	0.0132774	0.188058	down
Cell cycle	KEGG Pathway	108	0.169138	2.86087	0.0140276	0.188058	up
RNA polymerase	KEGG Pathway	20	0.4072	12.5609	0.0143356	0.188058	up
Retinol metabolism	KEGG Pathway	18	-0.324028	-7.49104	0.0153164	0.188058	down
Glycosylphosphatidylinositol(GPI)-anchor biosynthesis	KEGG Pathway	23	0.373638	10.1962	0.0154207	0.188058	up
Autoimmune thyroid disease	KEGG Pathway	47	-0.213894	-3.77828	0.016632	0.188058	down
Androgen and estrogen biosynthesis and metabolism	EHMN Pathway Gene	61	-0.204128	-3.55579	0.0166594	0.204077	down
Valine, leucine and isoleucine degradation	KEGG Pathway	50	0.243696	4.54704	0.0171881	0.188058	up
Dichotomous Model - GO (FDR < 0.01, P-value < 5e-4, OddsRatio > 5)
Name	ConceptType	#Genes	Coeff	OddsRatio	P-Value	FDR	Enriched
epidermis development	GO Biological Process	120	-0.288786	-6.01762	7.21672e-08	2.82715e-05	down
ectoderm development	GO Biological Process	130	-0.272201	-5.42826	1.68933e-07	4.41196e-05	down
sensory perception of chemical stimulus	GO Biological Process	81	-0.326598	-7.61165	2.5927e-07	5.80394e-05	down
digestion	GO Biological Process	85	-0.314244	-7.04911	4.72263e-07	8.22262e-05	down
ribonucleoprotein complex biogenesis and assembly	GO Biological Process	161	0.282212	5.77673	5.2547e-07	8.23411e-05	up
regulation of homeostatic process	GO Biological Process	18	-0.534094	-27.6379	2.18691e-06	0.000311535	down
G-protein-coupled receptor binding	GO Molecular Function	69	-0.298252	-6.38224	1.90679e-05	0.00199577	down
chemokine binding	GO Molecular Function	26	-0.431857	-14.6409	2.47953e-05	0.00202132	down
sensory perception of smell	GO Biological Process	56	-0.318324	-7.23015	2.89533e-05	0.00238789	down
serine-type endopeptidase inhibitor activity	GO Molecular Function	73	-0.285842	-5.90852	2.8968e-05	0.00202132	down
chemokine receptor activity	GO Molecular Function	24	-0.429645	-14.4411	5.58391e-05	0.00318791	down
G-protein chemoattractant receptor activity	GO Molecular Function	24	-0.429645	-14.4411	5.58391e-05	0.00318791	down
oxygen binding	GO Molecular Function	38	-0.358904	-9.30405	6.33472e-05	0.00331517	down
taste receptor activity	GO Molecular Function	11	-0.554428	-31.3606	7.72563e-05	0.00373207	down
protein-RNA complex assembly	GO Biological Process	90	0.295683	6.28117	7.97632e-05	0.0054343	up
immunoglobulin mediated immune response	GO Biological Process	50	-0.311782	-6.94208	0.000113229	0.00678407	down
rRNA metabolic process	GO Biological Process	55	0.371153	10.04	0.000116892	0.00678407	up
chemokine activity	GO Molecular Function	47	-0.31935	-7.27639	0.000119551	0.00469239	down
chemokine receptor binding	GO Molecular Function	47	-0.31935	-7.27639	0.000119551	0.00469239	down
Golgi vesicle transport	GO Biological Process	71	0.32403	7.49113	0.000126899	0.00701662	up
olfactory receptor activity	GO Molecular Function	42	-0.331121	-7.82862	0.000142142	0.00525088	down
B cell mediated immunity	GO Biological Process	51	-0.305307	-6.6683	0.000143721	0.00726487	down
lymphocyte mediated immunity	GO Biological Process	70	-0.266915	-5.25286	0.000149191	0.00730571	down
acute inflammatory response	GO Biological Process	69	-0.266149	-5.2279	0.00017442	0.00788915	down
rRNA processing	GO Biological Process	53	0.367872	9.83726	0.000176629	0.00788915	up
oxidoreductase activity, acting on paired donors, with incorporation or reduction of molecular oxygen, reduced flavin or flavoprotein as one donor, and incorporation of one atom of oxygen	GO Molecular Function	27	-0.387299	-11.0996	0.000192748	0.00637083	down
structural constituent of eye lens	GO Molecular Function	16	-0.466971	-18.2113	0.000209836	0.00658886	down
C-C chemokine binding	GO Molecular Function	13	-0.491996	-21.2756	0.000310362	0.00885943	down
C-C chemokine receptor activity	GO Molecular Function	13	-0.491996	-21.2756	0.000310362	0.00885943	down
unspecific monooxygenase activity	GO Molecular Function	23	-0.398549	-11.9034	0.000346528	0.00930753	down
Continuous Model - Pathway (FDR < 0.2, P-value < 0.02)
Name	ConceptType	#Genes	Coeff	OddsRatio	P-Value	FDR	Enriched
Cytokine-cytokine receptor interaction	KEGG Pathway	229	-0.205604	-3.58856	9.68499e-09	1.80141e-06	down
Metabolism of xenobiotics by cytochrome P450	KEGG Pathway	61	-0.292743	-6.16744	4.32863e-06	0.000402563	down
Complement and coagulation cascades	KEGG Pathway	66	-0.252567	-4.80475	5.1083e-05	0.00316715	down
Plasminogen activating cascade	Panther Pathway	13	-0.497645	-22.0358	6.31994e-05	0.00461356	down
Cytokines and Inflammatory Response	Biocarta Pathway	29	-0.334717	-8.00555	0.000194569	0.0352171	down
Ribosome	KEGG Pathway	59	0.287062	5.9535	0.000220735	0.0102642	up
Vitamin A (retinol) metabolism	EHMN Pathway Gene	25	-0.385601	-10.9831	0.000251368	0.012317	down
Autoimmune thyroid disease	KEGG Pathway	47	-0.261743	-5.08671	0.00033806	0.0125758	down
Oxidative phosphorylation	KEGG Pathway	101	0.209256	3.67092	0.000429561	0.0133164	up
Asthma	KEGG Pathway	26	-0.321259	-7.36324	0.000678961	0.0152095	down
Retinol metabolism	KEGG Pathway	18	-0.372924	-10.1511	0.000720931	0.0152095	down
C21-Steroid hormone metabolism	KEGG Pathway	12	-0.439708	-15.373	0.000735944	0.0152095	down
Complement Pathway	Biocarta Pathway	18	-0.366265	-9.73951	0.000777346	0.0490154	down
Dendritic cells in regulating TH1 and TH2 Development	Biocarta Pathway	23	-0.32933	-7.74196	0.000944081	0.0490154	down
Intrinsic Prothrombin Activation Pathway	Biocarta Pathway	20	-0.340852	-8.31666	0.00121436	0.0490154	down
Classical Complement Pathway	Biocarta Pathway	13	-0.396936	-11.7847	0.00135402	0.0490154	down
Androgen and estrogen biosynthesis and metabolism	EHMN Pathway Gene	61	-0.231479	-4.21458	0.00138389	0.0339052	down
Blood coagulation	Panther Pathway	36	-0.268436	-5.30274	0.00159762	0.0583132	down
N-Glycan biosynthesis	KEGG Pathway	44	0.279532	5.68131	0.00179397	0.0333678	up
Extrinsic Prothrombin Activation Pathway	Biocarta Pathway	13	-0.378472	-10.5071	0.00248901	0.0750851	down
Antigen Dependent B Cell Activation	Biocarta Pathway	11	-0.394168	-11.5837	0.00319429	0.0825952	down
Cytokine Network	Biocarta Pathway	22	-0.293087	-6.18064	0.00465331	0.104295	down
Hematopoietic cell lineage	KEGG Pathway	81	-0.164978	-2.78786	0.00489336	0.0827423	down
Acute Myocardial Infarction	Biocarta Pathway	18	-0.313481	-7.01579	0.00518593	0.104295	down
Linoleic acid metabolism	KEGG Pathway	37	-0.227614	-4.11455	0.00626908	0.0971707	down
C21-steroid hormone biosynthesis and metabolism	EHMN Pathway Gene	21	-0.314221	-7.04811	0.00628717	0.088132	down
Linoleate metabolism	EHMN Pathway Gene	40	-0.233991	-4.2809	0.00719445	0.088132	down
Cell Communication	KEGG Pathway	64	-0.169712	-2.8711	0.00961468	0.137564	down
Cell cycle	KEGG Pathway	108	0.144438	2.45377	0.0109598	0.145609	up
Fibrinolysis Pathway	Biocarta Pathway	11	-0.348997	-8.74848	0.0111723	0.190769	down
Lectin Induced Complement Pathway	Biocarta Pathway	11	-0.347549	-8.67009	0.0115937	0.190769	down
Xenobiotics metabolism	EHMN Pathway Gene	41	-0.215016	-3.80471	0.0128136	0.125573	down
Chronic myeloid leukemia	KEGG Pathway	74	0.166603	2.81615	0.0150514	0.186637	up
VEGF signaling pathway	Panther Pathway	52	0.208275	3.64862	0.0158881	0.29705	up
Inflammation mediated by chemokine and cytokine signaling pathway	Panther Pathway	187	-0.102947	-1.89606	0.0162767	0.29705	down
Valine, leucine and isoleucine degradation	KEGG Pathway	50	0.199675	3.45874	0.0167425	0.194632	up
Androgen and estrogen metabolism	KEGG Pathway	48	-0.173052	-2.93132	0.0214688	0.231888	down
Continuous Model - GO (FDR < 0.01, P-value < 5e-4, OddsRatio > 5)
Name	ConceptType	#Genes	Coeff	OddsRatio	P-Value	FDR	Enriched
sensory perception of chemical stimulus	GO Biological Process	81	-0.378994	-10.5413	8.35204e-14	6.54382e-11	down
digestion	GO Biological Process	85	-0.332579	-7.89988	6.02906e-11	2.10232e-08	down
epidermis development	GO Biological Process	120	-0.28191	-5.76591	2.05966e-10	5.37914e-08	down
ectoderm development	GO Biological Process	130	-0.26538	-5.20299	7.19584e-10	1.34449e-07	down
sensory perception of smell	GO Biological Process	56	-0.372826	-10.1449	7.722e-10	1.34449e-07	down
acute inflammatory response	GO Biological Process	69	-0.321398	-7.3696	1.28314e-08	1.54668e-06	down
serine-type endopeptidase inhibitor activity	GO Molecular Function	73	-0.30455	-6.637	3.08773e-08	2.7118e-06	down
olfactory receptor activity	GO Molecular Function	42	-0.377711	-10.4576	3.88634e-08	2.7118e-06	down
immunoglobulin mediated immune response	GO Biological Process	50	-0.352072	-8.91726	5.47247e-08	5.7169e-06	down
B cell mediated immunity	GO Biological Process	51	-0.346657	-8.6222	7.23081e-08	7.08167e-06	down
lymphocyte mediated immunity	GO Biological Process	70	-0.293471	-6.1954	2.68334e-07	2.21305e-05	down
structural constituent of ribosome	GO Molecular Function	134	0.267264	5.26426	2.92752e-07	1.70172e-05	up
G-protein-coupled receptor binding	GO Molecular Function	69	-0.291855	-6.13349	2.98072e-07	1.70172e-05	down
keratinization	GO Biological Process	25	-0.43166	-14.623	5.53058e-07	4.12687e-05	down
defense response to bacterium	GO Biological Process	65	-0.290798	-6.09332	9.10694e-07	5.48868e-05	down
chemokine activity	GO Molecular Function	47	-0.329024	-7.72728	9.23361e-07	4.46054e-05	down
chemokine receptor binding	GO Molecular Function	47	-0.329024	-7.72728	9.23361e-07	4.46054e-05	down
leukocyte mediated immunity	GO Biological Process	75	-0.264999	-5.1907	2.33721e-06	0.00012629	down
rRNA metabolic process	GO Biological Process	55	0.372305	10.112	4.6265e-06	0.000213227	up
hematopoietin/interferon-class (D200-domain) cytokine receptor binding	GO Molecular Function	45	-0.311914	-6.94781	6.60231e-06	0.000268509	down
taste receptor activity	GO Molecular Function	11	-0.538203	-28.3527	6.84098e-06	0.000268509	down
oxidoreductase activity, acting on paired donors, with incorporation or reduction of molecular oxygen, reduced flavin or flavoprotein as one donor, and incorporation of one atom of oxygen	GO Molecular Function	27	-0.378887	-10.5342	8.40067e-06	0.000310331	down
sensory perception of taste	GO Biological Process	23	-0.404003	-12.3138	9.70951e-06	0.000390123	down
peptide cross-linking	GO Biological Process	17	-0.451152	-16.5061	1.11099e-05	0.000435229	down
oxygen binding	GO Molecular Function	38	-0.325903	-7.57883	1.21615e-05	0.000424301	down
rRNA processing	GO Biological Process	53	0.36025	9.38216	1.34199e-05	0.000500692	up
complement activation	GO Biological Process	35	-0.331066	-7.82595	2.21165e-05	0.000734914	down
activation of plasma proteins during acute inflammatory response	GO Biological Process	35	-0.331066	-7.82595	2.21165e-05	0.000734914	down
response to xenobiotic stimulus	GO Biological Process	31	-0.342131	-8.38302	3.16137e-05	0.000990774	down
Golgi vesicle transport	GO Biological Process	71	0.29532	6.26699	3.58639e-05	0.00110194	up
unspecific monooxygenase activity	GO Molecular Function	23	-0.379307	-10.5618	3.70421e-05	0.00101141	down
epidermal cell differentiation	GO Biological Process	36	-0.319153	-7.26749	3.88485e-05	0.00117069	down
ribosome biogenesis and assembly	GO Biological Process	75	0.274668	5.51214	7.61249e-05	0.00213014	up
double-strand break repair	GO Biological Process	34	0.398525	11.9016	0.000107673	0.00278958	up
chemokine binding	GO Molecular Function	26	-0.340917	-8.32004	0.000123941	0.00299366	down
detection of stimulus involved in sensory perception	GO Biological Process	33	-0.311406	-6.9259	0.000129542	0.00317176	down
B cell differentiation	GO Biological Process	27	-0.333136	-7.9273	0.000167019	0.0037978	down
positive regulation of transport	GO Biological Process	40	-0.283779	-5.83326	0.000167229	0.0037978	down
complement activation, classical pathway	GO Biological Process	28	-0.327743	-7.66599	0.000172346	0.00385809	down
monocarboxylic acid transport	GO Biological Process	15	-0.416453	-13.3044	0.000190521	0.00414648	down
structural constituent of eye lens	GO Molecular Function	16	-0.402822	-12.2237	0.000195037	0.00382761	down
epidermis morphogenesis	GO Biological Process	42	-0.273638	-5.47697	0.000221571	0.00462935	down
metallocarboxypeptidase activity	GO Molecular Function	24	-0.340815	-8.31474	0.000225198	0.00424487	down
carboxypeptidase A activity	GO Molecular Function	20	-0.365962	-9.72121	0.000229818	0.00424487	down
nucleosome assembly	GO Biological Process	63	0.276382	5.57119	0.000259863	0.00528838	up
humoral immune response mediated by circulating immunoglobulin	GO Biological Process	29	-0.314945	-7.07988	0.000271445	0.00545327	down
acute-phase response	GO Biological Process	26	-0.327611	-7.65969	0.000294214	0.00583587	down
xenobiotic metabolic process	GO Biological Process	28	-0.31694	-7.16821	0.000310534	0.00593463	down
multicellular organismal metabolic process	GO Biological Process	24	-0.337235	-8.13181	0.000310555	0.00593463	down
cell aging	GO Biological Process	12	0.598187	41.1613	0.000340077	0.0064195	up
meiotic recombination	GO Biological Process	17	0.511812	24.0639	0.000348218	0.0064195	up
chemokine receptor activity	GO Molecular Function	24	-0.331039	-7.82465	0.000371478	0.00630508	down
G-protein chemoattractant receptor activity	GO Molecular Function	24	-0.331039	-7.82465	0.000371478	0.00630508	down
multicellular organismal catabolic process	GO Biological Process	22	-0.344052	-8.48374	0.000397819	0.00716532	down
complement activation, alternative pathway	GO Biological Process	12	-0.431464	-14.6052	0.000465365	0.00801349	down
protein homooligomerization	GO Biological Process	31	-0.295181	-6.26161	0.000501158	0.00844423	down
bile acid metabolic process	GO Biological Process	16	-0.382491	-10.7729	0.000547461	0.00903022	down
Continuous Model - Metabolite
progesterone	Metabolite	34	-0.456431	-17.0567	2.25022e-07	0.000103735	down
testosterone	Metabolite	53	-0.364807	-9.65168	5.4096e-07	0.000124691	down
trichloroethanol	Metabolite	46	-0.365999	-9.72343	2.19987e-06	0.000259034	down
estradiol-17beta	Metabolite	47	-0.362341	-9.50489	2.24758e-06	0.000259034	down

## Sheet: s_5
Supplementary Table 5: Cytoband enrichment analysis using GSEA.
NAME	SIZE	ES	NES	NOM p-val	FDR q-val	FWER p-val	RANK AT MAX
CHRXP11	113	-0.563835	-2.11845	0.00401606	0.0160583	0.008	2893
CHRXQ21	31	-0.656892	-2.04678	0	0.0131696	0.015	2709
CHRXQ26	36	-0.578418	-1.87624	0.0190275	0.0430228	0.059	2602
CHRXQ13	46	-0.505996	-1.83615	0.0181452	0.0410063	0.078	4615
CHRXQ25	18	-0.674958	-1.82295	0.0215686	0.0381382	0.087	2256
CHRXQ24	24	-0.597978	-1.78195	0.0165631	0.0414916	0.124	3793
CHRXQ28	84	-0.463547	-1.73459	0.047817	0.0496534	0.17	3387
CHRXQ22	52	-0.544231	-1.72363	0.0375494	0.0473185	0.187	1985
CHRXP21	21	-0.583218	-1.70519	0.0363248	0.0489643	0.21	3579
CHRXP22	84	-0.497564	-1.68729	0.0374016	0.0509053	0.243	2692

## Sheet: S_6
Supplementary Table 6: Differential methylation in BPA interacting genes.
	Probe ID	Gene Symbol	Gene ID	p-value (p-value from continuous test)	Average b-score			Difference
					BPA-low (22)	BPA-high (10)	BPA-high (5)	Low (22) vs. High (10)	Low (22) vs. High (5)
Significant in Low (22) vs. High (10)	cg23973566	C6orf32	9750	0.05 (0.02)	0.751367	0.65616	0.684016	-0.0952073	-0.0673512
	cg08775230	C11orf52	91894	0.04 (0.03)	0.622798	0.537213	0.527701	-0.0855854	-0.095097
	cg03938043	DTL	51514	0.06 (0.03)	0.521816	0.446082	0.437306	-0.0757339	-0.0845102
	cg15329866	PLD1	5337	0.1 (0.04)	0.695644	0.628789	0.646707	-0.0668553	-0.0489371
	cg00347729	MMP10	4319	0.04 (0.02)	0.536025	0.471178	0.466707	-0.0648468	-0.0693183
	cg26594488	LOC54103	54103	0.1 (0.02)	0.618665	0.556558	0.512357	-0.0621073	-0.106308
	cg11964474	BRCA1	672	0 (0.02)	0.676436	0.615066	0.612352	-0.06137	-0.0640845
	cg11639651	HKDC1	80201	0.04 (0.01)	0.47967	0.42094	0.385935	-0.0587309	-0.0937358
	cg02192965	SLC3A1	6519	0.03 (0)	0.774311	0.727206	0.687518	-0.0471043	-0.0867922
	cg08093398	PSF1	9837	0.06 (0.02)	0.723353	0.676527	0.635663	-0.046826	-0.0876895
	cg09847234	NCK1	4690	0.05 (0.06)	0.278662	0.323692	0.384425	0.0450299	0.105762
	cg03876622	CSDA	8531	0.02 (0.02)	0.194588	0.242519	0.316428	0.0479312	0.12184
	cg22630748	INHBE	83729	0.04 (0)	0.520428	0.573405	0.58788	0.052977	0.0674523
	cg19350340	ASPM	259266	0.08 (0.03)	0.304327	0.366368	0.458671	0.0620411	0.154344
	cg08223235	BCL2	596	0.09 (0.03)	0.368836	0.45868	0.473041	0.089844	0.104205
Significant in Low (22) vs. High (5)	cg00518911	HOXA10	3206	0.08 (0.17)	0.665488	0.560606	0.523494	-0.104881	-0.141993
	cg14807303	AR	367	0.08 (0.02)	0.624469	0.558314	0.524918	-0.066155	-0.0995511
	cg17206029	KIF4A	24137	0.04 (0.07)	0.252607	0.187384	0.162289	-0.0652234	-0.0903179
	cg21462299	VGLL1	51442	0.02 (0.01)	0.706062	0.655905	0.61741	-0.0501576	-0.088652
	cg10612997	GREB1	9687	0.01 (0.06)	0.680783	0.657615	0.607759	-0.0231676	-0.0730235
	cg15926557	KATNA1	11104	0 (0.04)	0.717669	0.688255	0.645495	-0.0294143	-0.0721747
	cg01579216	NCF2	4688	0.04 (0.19)	0.70271	0.686598	0.630606	-0.0161119	-0.0721039
	cg10383428	CNAP1	9918	0.03 (0.05)	0.475167	0.439435	0.410081	-0.0357319	-0.0650857
	cg09258965	TBC1D7	51256	0.05 (0.06)	0.689411	0.667057	0.628499	-0.0223535	-0.0609112
	cg08521225	TTR	7276	0.01 (0.01)	0.758901	0.727893	0.700946	-0.0310087	-0.0579554
	cg09914773	CYP3A4	1576	0.06 (0.09)	0.658194	0.624671	0.601236	-0.0335232	-0.056958
	cg22940988	IQCH	64799	0 (0.07)	0.698031	0.667073	0.641864	-0.0309575	-0.0561672
	cg23435440	HCAP-G	64151	0.01 (0.06)	0.117527	0.13219	0.167639	0.0146635	0.0501127
	cg22061523	TK1	7083	0.01 (0.24)	0.161527	0.181704	0.219968	0.0201773	0.0584409
	cg23815306	TRIP13	9319	0.06 (0.05)	0.5393	0.567224	0.600838	0.0279238	0.0615372
	cg10095719	NRP1	8829	0.06 (0.21)	0.0994467	0.122359	0.18893	0.022912	0.0894832
	cg05001145	ELL2	22936	0.04 (0.06)	0.0974431	0.144614	0.195396	0.0471706	0.0979524
	cg14048487	BRCA1	672	0.08 (0.05)	0.45344	0.514604	0.552936	0.0611647	0.0994964
	cg18226566	NEDD9	4739	0.02 (0.02)	0.173122	0.216887	0.277526	0.0437648	0.104404
	cg21161070	RACGAP1	29127	0.02 (0.01)	0.207911	0.25608	0.321329	0.0481686	0.113418
